# Supplementary material for: Transformation of temporal sequences in the zebra finch auditory system
Source: eLife. 2016 Nov 29;5:e18205. doi: 10.7554/eLife.18205 (PMC5161447; doi:10.7554/eLife.18205)
Supplement: Figure 4—source data 1. — This zip file contains spike-timing data used for the ROC analysis shown in Figure 4b. Spike times of 10 different cells recorded in primary or secondary auditory areas are included in folders with corresponding names. For simple visualization of spike rasters, Matlab source code (DataLoad.m) is also provided. DOI: http://dx.doi.org/10.7554/eLife.18205.014 [file elife-18205-fig4-data1.zip]

Archive with 418 entries (379 files):
- eLife_SourceData/
- eLife_SourceData/.DS_Store
- __MACOSX/
- __MACOSX/eLife_SourceData/
- __MACOSX/eLife_SourceData/._.DS_Store
- eLife_SourceData/DataLoad.m
- __MACOSX/eLife_SourceData/._DataLoad.m
- eLife_SourceData/Primary/
- eLife_SourceData/Primary/.DS_Store
- __MACOSX/eLife_SourceData/Primary/
- __MACOSX/eLife_SourceData/Primary/._.DS_Store
- eLife_SourceData/Primary/Seq_1/
- eLife_SourceData/Primary/Seq_1/.DS_Store
- __MACOSX/eLife_SourceData/Primary/Seq_1/
- __MACOSX/eLife_SourceData/Primary/Seq_1/._.DS_Store
- eLife_SourceData/Primary/Seq_1/Cell_12_6_ClkSeq_1.mat
- __MACOSX/eLife_SourceData/Primary/Seq_1/._Cell_12_6_ClkSeq_1.mat
- eLife_SourceData/Primary/Seq_1/Cell_12_8_ClkSeq_1.mat
- __MACOSX/eLife_SourceData/Primary/Seq_1/._Cell_12_8_ClkSeq_1.mat
- eLife_SourceData/Primary/Seq_1/Cell_19_2_ClkSeq_1.mat
- __MACOSX/eLife_SourceData/Primary/Seq_1/._Cell_19_2_ClkSeq_1.mat
- eLife_SourceData/Primary/Seq_1/Cell_20_10_ClkSeq_1.mat
- __MACOSX/eLife_SourceData/Primary/Seq_1/._Cell_20_10_ClkSeq_1.mat
- eLife_SourceData/Primary/Seq_1/Cell_21_1_ClkSeq_1.mat
- __MACOSX/eLife_SourceData/Primary/Seq_1/._Cell_21_1_ClkSeq_1.mat
- eLife_SourceData/Primary/Seq_1/Cell_21_2_ClkSeq_1.mat
- __MACOSX/eLife_SourceData/Primary/Seq_1/._Cell_21_2_ClkSeq_1.mat
- eLife_SourceData/Primary/Seq_1/Cell_23_1_ClkSeq_1.mat
- __MACOSX/eLife_SourceData/Primary/Seq_1/._Cell_23_1_ClkSeq_1.mat
- eLife_SourceData/Primary/Seq_1/Cell_23_2_ClkSeq_1.mat
- __MACOSX/eLife_SourceData/Primary/Seq_1/._Cell_23_2_ClkSeq_1.mat
- eLife_SourceData/Primary/Seq_1/Cell_23_8_ClkSeq_1.mat
- __MACOSX/eLife_SourceData/Primary/Seq_1/._Cell_23_8_ClkSeq_1.mat
- eLife_SourceData/Primary/Seq_1/Cell_28_7_ClkSeq_1.mat
- __MACOSX/eLife_SourceData/Primary/Seq_1/._Cell_28_7_ClkSeq_1.mat
- __MACOSX/eLife_SourceData/Primary/._Seq_1
- eLife_SourceData/Primary/Seq_2/
- eLife_SourceData/Primary/Seq_2/.DS_Store
- __MACOSX/eLife_SourceData/Primary/Seq_2/
- __MACOSX/eLife_SourceData/Primary/Seq_2/._.DS_Store
- eLife_SourceData/Primary/Seq_2/Cell_12_6_ClkSeq_2.mat
- __MACOSX/eLife_SourceData/Primary/Seq_2/._Cell_12_6_ClkSeq_2.mat
- eLife_SourceData/Primary/Seq_2/Cell_12_8_ClkSeq_2.mat
- __MACOSX/eLife_SourceData/Primary/Seq_2/._Cell_12_8_ClkSeq_2.mat
- eLife_SourceData/Primary/Seq_2/Cell_19_2_ClkSeq_2.mat
- __MACOSX/eLife_SourceData/Primary/Seq_2/._Cell_19_2_ClkSeq_2.mat
- eLife_SourceData/Primary/Seq_2/Cell_20_10_ClkSeq_2.mat
- __MACOSX/eLife_SourceData/Primary/Seq_2/._Cell_20_10_ClkSeq_2.mat
- eLife_SourceData/Primary/Seq_2/Cell_21_1_ClkSeq_2.mat
- __MACOSX/eLife_SourceData/Primary/Seq_2/._Cell_21_1_ClkSeq_2.mat
- eLife_SourceData/Primary/Seq_2/Cell_21_2_ClkSeq_2.mat
- __MACOSX/eLife_SourceData/Primary/Seq_2/._Cell_21_2_ClkSeq_2.mat
- eLife_SourceData/Primary/Seq_2/Cell_23_1_ClkSeq_2.mat
- __MACOSX/eLife_SourceData/Primary/Seq_2/._Cell_23_1_ClkSeq_2.mat
- eLife_SourceData/Primary/Seq_2/Cell_23_2_ClkSeq_2.mat
- __MACOSX/eLife_SourceData/Primary/Seq_2/._Cell_23_2_ClkSeq_2.mat
- eLife_SourceData/Primary/Seq_2/Cell_23_8_ClkSeq_2.mat
- __MACOSX/eLife_SourceData/Primary/Seq_2/._Cell_23_8_ClkSeq_2.mat
- eLife_SourceData/Primary/Seq_2/Cell_28_7_ClkSeq_2.mat
- __MACOSX/eLife_SourceData/Primary/Seq_2/._Cell_28_7_ClkSeq_2.mat
- __MACOSX/eLife_SourceData/Primary/._Seq_2
- eLife_SourceData/Primary/Seq_3/
- eLife_SourceData/Primary/Seq_3/.DS_Store
- __MACOSX/eLife_SourceData/Primary/Seq_3/
- __MACOSX/eLife_SourceData/Primary/Seq_3/._.DS_Store
- eLife_SourceData/Primary/Seq_3/Cell_12_6_ClkSeq_3.mat
- __MACOSX/eLife_SourceData/Primary/Seq_3/._Cell_12_6_ClkSeq_3.mat
- eLife_SourceData/Primary/Seq_3/Cell_12_8_ClkSeq_3.mat
- __MACOSX/eLife_SourceData/Primary/Seq_3/._Cell_12_8_ClkSeq_3.mat
- eLife_SourceData/Primary/Seq_3/Cell_19_2_ClkSeq_3.mat
- __MACOSX/eLife_SourceData/Primary/Seq_3/._Cell_19_2_ClkSeq_3.mat
- eLife_SourceData/Primary/Seq_3/Cell_20_10_ClkSeq_3.mat
- __MACOSX/eLife_SourceData/Primary/Seq_3/._Cell_20_10_ClkSeq_3.mat
- eLife_SourceData/Primary/Seq_3/Cell_21_1_ClkSeq_3.mat
- __MACOSX/eLife_SourceData/Primary/Seq_3/._Cell_21_1_ClkSeq_3.mat
- eLife_SourceData/Primary/Seq_3/Cell_21_2_ClkSeq_3.mat
- __MACOSX/eLife_SourceData/Primary/Seq_3/._Cell_21_2_ClkSeq_3.mat
- eLife_SourceData/Primary/Seq_3/Cell_23_1_ClkSeq_3.mat
- __MACOSX/eLife_SourceData/Primary/Seq_3/._Cell_23_1_ClkSeq_3.mat
- eLife_SourceData/Primary/Seq_3/Cell_23_2_ClkSeq_3.mat
- __MACOSX/eLife_SourceData/Primary/Seq_3/._Cell_23_2_ClkSeq_3.mat
- eLife_SourceData/Primary/Seq_3/Cell_23_8_ClkSeq_3.mat
- __MACOSX/eLife_SourceData/Primary/Seq_3/._Cell_23_8_ClkSeq_3.mat
- eLife_SourceData/Primary/Seq_3/Cell_28_7_ClkSeq_3.mat
- __MACOSX/eLife_SourceData/Primary/Seq_3/._Cell_28_7_ClkSeq_3.mat
- __MACOSX/eLife_SourceData/Primary/._Seq_3
- eLife_SourceData/Primary/Seq_4/
- eLife_SourceData/Primary/Seq_4/.DS_Store
- __MACOSX/eLife_SourceData/Primary/Seq_4/
- __MACOSX/eLife_SourceData/Primary/Seq_4/._.DS_Store
- eLife_SourceData/Primary/Seq_4/Cell_12_6_ClkSeq_4.mat
- __MACOSX/eLife_SourceData/Primary/Seq_4/._Cell_12_6_ClkSeq_4.mat
- eLife_SourceData/Primary/Seq_4/Cell_12_8_ClkSeq_4.mat
- __MACOSX/eLife_SourceData/Primary/Seq_4/._Cell_12_8_ClkSeq_4.mat
- eLife_SourceData/Primary/Seq_4/Cell_19_2_ClkSeq_4.mat
- __MACOSX/eLife_SourceData/Primary/Seq_4/._Cell_19_2_ClkSeq_4.mat
- eLife_SourceData/Primary/Seq_4/Cell_20_10_ClkSeq_4.mat
- __MACOSX/eLife_SourceData/Primary/Seq_4/._Cell_20_10_ClkSeq_4.mat
- eLife_SourceData/Primary/Seq_4/Cell_21_1_ClkSeq_4.mat
- __MACOSX/eLife_SourceData/Primary/Seq_4/._Cell_21_1_ClkSeq_4.mat
- eLife_SourceData/Primary/Seq_4/Cell_21_2_ClkSeq_4.mat
- __MACOSX/eLife_SourceData/Primary/Seq_4/._Cell_21_2_ClkSeq_4.mat
- eLife_SourceData/Primary/Seq_4/Cell_23_1_ClkSeq_4.mat
- __MACOSX/eLife_SourceData/Primary/Seq_4/._Cell_23_1_ClkSeq_4.mat
- eLife_SourceData/Primary/Seq_4/Cell_23_2_ClkSeq_4.mat
- __MACOSX/eLife_SourceData/Primary/Seq_4/._Cell_23_2_ClkSeq_4.mat
- eLife_SourceData/Primary/Seq_4/Cell_23_8_ClkSeq_4.mat
- __MACOSX/eLife_SourceData/Primary/Seq_4/._Cell_23_8_ClkSeq_4.mat
- eLife_SourceData/Primary/Seq_4/Cell_28_7_ClkSeq_4.mat
- __MACOSX/eLife_SourceData/Primary/Seq_4/._Cell_28_7_ClkSeq_4.mat
- __MACOSX/eLife_SourceData/Primary/._Seq_4
- eLife_SourceData/Primary/Seq_5/
- eLife_SourceData/Primary/Seq_5/.DS_Store
- __MACOSX/eLife_SourceData/Primary/Seq_5/
- __MACOSX/eLife_SourceData/Primary/Seq_5/._.DS_Store
- eLife_SourceData/Primary/Seq_5/Cell_12_6_ClkSeq_5.mat
- __MACOSX/eLife_SourceData/Primary/Seq_5/._Cell_12_6_ClkSeq_5.mat
- eLife_SourceData/Primary/Seq_5/Cell_12_8_ClkSeq_5.mat
- __MACOSX/eLife_SourceData/Primary/Seq_5/._Cell_12_8_ClkSeq_5.mat
- eLife_SourceData/Primary/Seq_5/Cell_19_2_ClkSeq_5.mat
- __MACOSX/eLife_SourceData/Primary/Seq_5/._Cell_19_2_ClkSeq_5.mat
- eLife_SourceData/Primary/Seq_5/Cell_20_10_ClkSeq_5.mat
- __MACOSX/eLife_SourceData/Primary/Seq_5/._Cell_20_10_ClkSeq_5.mat
- eLife_SourceData/Primary/Seq_5/Cell_21_1_ClkSeq_5.mat
- __MACOSX/eLife_SourceData/Primary/Seq_5/._Cell_21_1_ClkSeq_5.mat
- eLife_SourceData/Primary/Seq_5/Cell_21_2_ClkSeq_5.mat
- __MACOSX/eLife_SourceData/Primary/Seq_5/._Cell_21_2_ClkSeq_5.mat
- eLife_SourceData/Primary/Seq_5/Cell_23_1_ClkSeq_5.mat
- __MACOSX/eLife_SourceData/Primary/Seq_5/._Cell_23_1_ClkSeq_5.mat
- eLife_SourceData/Primary/Seq_5/Cell_23_2_ClkSeq_5.mat
- __MACOSX/eLife_SourceData/Primary/Seq_5/._Cell_23_2_ClkSeq_5.mat
- eLife_SourceData/Primary/Seq_5/Cell_23_8_ClkSeq_5.mat
- __MACOSX/eLife_SourceData/Primary/Seq_5/._Cell_23_8_ClkSeq_5.mat
- eLife_SourceData/Primary/Seq_5/Cell_28_7_ClkSeq_5.mat
- __MACOSX/eLife_SourceData/Primary/Seq_5/._Cell_28_7_ClkSeq_5.mat
- __MACOSX/eLife_SourceData/Primary/._Seq_5
- eLife_SourceData/Primary/Seq_6/
- eLife_SourceData/Primary/Seq_6/.DS_Store
- __MACOSX/eLife_SourceData/Primary/Seq_6/
- __MACOSX/eLife_SourceData/Primary/Seq_6/._.DS_Store
- eLife_SourceData/Primary/Seq_6/Cell_12_6_ClkSeq_6.mat
- __MACOSX/eLife_SourceData/Primary/Seq_6/._Cell_12_6_ClkSeq_6.mat
- eLife_SourceData/Primary/Seq_6/Cell_12_8_ClkSeq_6.mat
- __MACOSX/eLife_SourceData/Primary/Seq_6/._Cell_12_8_ClkSeq_6.mat
- eLife_SourceData/Primary/Seq_6/Cell_19_2_ClkSeq_6.mat
- __MACOSX/eLife_SourceData/Primary/Seq_6/._Cell_19_2_ClkSeq_6.mat
- eLife_SourceData/Primary/Seq_6/Cell_20_10_ClkSeq_6.mat
- __MACOSX/eLife_SourceData/Primary/Seq_6/._Cell_20_10_ClkSeq_6.mat
- eLife_SourceData/Primary/Seq_6/Cell_21_1_ClkSeq_6.mat
- __MACOSX/eLife_SourceData/Primary/Seq_6/._Cell_21_1_ClkSeq_6.mat
- eLife_SourceData/Primary/Seq_6/Cell_21_2_ClkSeq_6.mat
- __MACOSX/eLife_SourceData/Primary/Seq_6/._Cell_21_2_ClkSeq_6.mat
- eLife_SourceData/Primary/Seq_6/Cell_23_1_ClkSeq_6.mat
- __MACOSX/eLife_SourceData/Primary/Seq_6/._Cell_23_1_ClkSeq_6.mat
- eLife_SourceData/Primary/Seq_6/Cell_23_2_ClkSeq_6.mat
- __MACOSX/eLife_SourceData/Primary/Seq_6/._Cell_23_2_ClkSeq_6.mat
- eLife_SourceData/Primary/Seq_6/Cell_23_8_ClkSeq_6.mat
- __MACOSX/eLife_SourceData/Primary/Seq_6/._Cell_23_8_ClkSeq_6.mat
- eLife_SourceData/Primary/Seq_6/Cell_28_7_ClkSeq_6.mat
- __MACOSX/eLife_SourceData/Primary/Seq_6/._Cell_28_7_ClkSeq_6.mat
- __MACOSX/eLife_SourceData/Primary/._Seq_6
- eLife_SourceData/Primary/Seq_7/
- eLife_SourceData/Primary/Seq_7/.DS_Store
- __MACOSX/eLife_SourceData/Primary/Seq_7/
- __MACOSX/eLife_SourceData/Primary/Seq_7/._.DS_Store
- eLife_SourceData/Primary/Seq_7/Cell_12_6_ClkSeq_7.mat
- __MACOSX/eLife_SourceData/Primary/Seq_7/._Cell_12_6_ClkSeq_7.mat
- eLife_SourceData/Primary/Seq_7/Cell_12_8_ClkSeq_7.mat
- __MACOSX/eLife_SourceData/Primary/Seq_7/._Cell_12_8_ClkSeq_7.mat
- eLife_SourceData/Primary/Seq_7/Cell_19_2_ClkSeq_7.mat
- __MACOSX/eLife_SourceData/Primary/Seq_7/._Cell_19_2_ClkSeq_7.mat
- eLife_SourceData/Primary/Seq_7/Cell_20_10_ClkSeq_7.mat
- __MACOSX/eLife_SourceData/Primary/Seq_7/._Cell_20_10_ClkSeq_7.mat
- eLife_SourceData/Primary/Seq_7/Cell_21_1_ClkSeq_7.mat
- __MACOSX/eLife_SourceData/Primary/Seq_7/._Cell_21_1_ClkSeq_7.mat
- eLife_SourceData/Primary/Seq_7/Cell_21_2_ClkSeq_7.mat
- __MACOSX/eLife_SourceData/Primary/Seq_7/._Cell_21_2_ClkSeq_7.mat
- eLife_SourceData/Primary/Seq_7/Cell_23_1_ClkSeq_7.mat
- __MACOSX/eLife_SourceData/Primary/Seq_7/._Cell_23_1_ClkSeq_7.mat
- eLife_SourceData/Primary/Seq_7/Cell_23_2_ClkSeq_7.mat
- __MACOSX/eLife_SourceData/Primary/Seq_7/._Cell_23_2_ClkSeq_7.mat
- eLife_SourceData/Primary/Seq_7/Cell_23_8_ClkSeq_7.mat
- __MACOSX/eLife_SourceData/Primary/Seq_7/._Cell_23_8_ClkSeq_7.mat
- eLife_SourceData/Primary/Seq_7/Cell_28_7_ClkSeq_7.mat
- __MACOSX/eLife_SourceData/Primary/Seq_7/._Cell_28_7_ClkSeq_7.mat
- __MACOSX/eLife_SourceData/Primary/._Seq_7
- eLife_SourceData/Primary/Seq_8/
- eLife_SourceData/Primary/Seq_8/.DS_Store
- __MACOSX/eLife_SourceData/Primary/Seq_8/
- __MACOSX/eLife_SourceData/Primary/Seq_8/._.DS_Store
- eLife_SourceData/Primary/Seq_8/Cell_12_6_ClkSeq_8.mat
- __MACOSX/eLife_SourceData/Primary/Seq_8/._Cell_12_6_ClkSeq_8.mat
- eLife_SourceData/Primary/Seq_8/Cell_12_8_ClkSeq_8.mat
- __MACOSX/eLife_SourceData/Primary/Seq_8/._Cell_12_8_ClkSeq_8.mat
- eLife_SourceData/Primary/Seq_8/Cell_19_2_ClkSeq_8.mat
- __MACOSX/eLife_SourceData/Primary/Seq_8/._Cell_19_2_ClkSeq_8.mat
- eLife_SourceData/Primary/Seq_8/Cell_20_10_ClkSeq_8.mat
- __MACOSX/eLife_SourceData/Primary/Seq_8/._Cell_20_10_ClkSeq_8.mat
- eLife_SourceData/Primary/Seq_8/Cell_21_1_ClkSeq_8.mat
- __MACOSX/eLife_SourceData/Primary/Seq_8/._Cell_21_1_ClkSeq_8.mat
- eLife_SourceData/Primary/Seq_8/Cell_21_2_ClkSeq_8.mat
- __MACOSX/eLife_SourceData/Primary/Seq_8/._Cell_21_2_ClkSeq_8.mat
- eLife_SourceData/Primary/Seq_8/Cell_23_1_ClkSeq_8.mat
- __MACOSX/eLife_SourceData/Primary/Seq_8/._Cell_23_1_ClkSeq_8.mat
- eLife_SourceData/Primary/Seq_8/Cell_23_2_ClkSeq_8.mat
- __MACOSX/eLife_SourceData/Primary/Seq_8/._Cell_23_2_ClkSeq_8.mat
- eLife_SourceData/Primary/Seq_8/Cell_23_8_ClkSeq_8.mat
- __MACOSX/eLife_SourceData/Primary/Seq_8/._Cell_23_8_ClkSeq_8.mat
- eLife_SourceData/Primary/Seq_8/Cell_28_7_ClkSeq_8.mat
- __MACOSX/eLife_SourceData/Primary/Seq_8/._Cell_28_7_ClkSeq_8.mat
- __MACOSX/eLife_SourceData/Primary/._Seq_8
- __MACOSX/eLife_SourceData/._Primary
- eLife_SourceData/Secondary/
- eLife_SourceData/Secondary/.DS_Store
- __MACOSX/eLife_SourceData/Secondary/
- __MACOSX/eLife_SourceData/Secondary/._.DS_Store
- eLife_SourceData/Secondary/Seq_1/
- eLife_SourceData/Secondary/Seq_1/.DS_Store
- __MACOSX/eLife_SourceData/Secondary/Seq_1/
- __MACOSX/eLife_SourceData/Secondary/Seq_1/._.DS_Store
- eLife_SourceData/Secondary/Seq_1/Cell_16_4_ClkSeq_1.mat
- __MACOSX/eLife_SourceData/Secondary/Seq_1/._Cell_16_4_ClkSeq_1.mat
- eLife_SourceData/Secondary/Seq_1/Cell_24_9_ClkSeq_1.mat
- __MACOSX/eLife_SourceData/Secondary/Seq_1/._Cell_24_9_ClkSeq_1.mat
- eLife_SourceData/Secondary/Seq_1/Cell_31_10_ClkSeq_1.mat
- __MACOSX/eLife_SourceData/Secondary/Seq_1/._Cell_31_10_ClkSeq_1.mat
- eLife_SourceData/Secondary/Seq_1/Cell_31_6_ClkSeq_1.mat
- __MACOSX/eLife_SourceData/Secondary/Seq_1/._Cell_31_6_ClkSeq_1.mat
- eLife_SourceData/Secondary/Seq_1/Cell_31_7_ClkSeq_1.mat
- __MACOSX/eLife_SourceData/Secondary/Seq_1/._Cell_31_7_ClkSeq_1.mat
- eLife_SourceData/Secondary/Seq_1/Cell_3_6_ClkSeq_1.mat
- __MACOSX/eLife_SourceData/Secondary/Seq_1/._Cell_3_6_ClkSeq_1.mat
- eLife_SourceData/Secondary/Seq_1/Cell_4_7_ClkSeq_1.mat
- __MACOSX/eLife_SourceData/Secondary/Seq_1/._Cell_4_7_ClkSeq_1.mat
- eLife_SourceData/Secondary/Seq_1/Cell_5_3_ClkSeq_1.mat
- __MACOSX/eLife_SourceData/Secondary/Seq_1/._Cell_5_3_ClkSeq_1.mat
- eLife_SourceData/Secondary/Seq_1/Cell_5_5_ClkSeq_1.mat
- __MACOSX/eLife_SourceData/Secondary/Seq_1/._Cell_5_5_ClkSeq_1.mat
- eLife_SourceData/Secondary/Seq_1/Cell_7_11_ClkSeq_1.mat
- __MACOSX/eLife_SourceData/Secondary/Seq_1/._Cell_7_11_ClkSeq_1.mat
- __MACOSX/eLife_SourceData/Secondary/._Seq_1
- eLife_SourceData/Secondary/Seq_2/
- eLife_SourceData/Secondary/Seq_2/.DS_Store
- __MACOSX/eLife_SourceData/Secondary/Seq_2/
- __MACOSX/eLife_SourceData/Secondary/Seq_2/._.DS_Store
- eLife_SourceData/Secondary/Seq_2/Cell_16_4_ClkSeq_2.mat
- __MACOSX/eLife_SourceData/Secondary/Seq_2/._Cell_16_4_ClkSeq_2.mat
- eLife_SourceData/Secondary/Seq_2/Cell_24_9_ClkSeq_2.mat
- __MACOSX/eLife_SourceData/Secondary/Seq_2/._Cell_24_9_ClkSeq_2.mat
- eLife_SourceData/Secondary/Seq_2/Cell_31_10_ClkSeq_2.mat
- __MACOSX/eLife_SourceData/Secondary/Seq_2/._Cell_31_10_ClkSeq_2.mat
- eLife_SourceData/Secondary/Seq_2/Cell_31_6_ClkSeq_2.mat
- __MACOSX/eLife_SourceData/Secondary/Seq_2/._Cell_31_6_ClkSeq_2.mat
- eLife_SourceData/Secondary/Seq_2/Cell_31_7_ClkSeq_2.mat
- __MACOSX/eLife_SourceData/Secondary/Seq_2/._Cell_31_7_ClkSeq_2.mat
- eLife_SourceData/Secondary/Seq_2/Cell_3_6_ClkSeq_2.mat
- __MACOSX/eLife_SourceData/Secondary/Seq_2/._Cell_3_6_ClkSeq_2.mat
- eLife_SourceData/Secondary/Seq_2/Cell_4_7_ClkSeq_2.mat
- __MACOSX/eLife_SourceData/Secondary/Seq_2/._Cell_4_7_ClkSeq_2.mat
- eLife_SourceData/Secondary/Seq_2/Cell_5_3_ClkSeq_2.mat
- __MACOSX/eLife_SourceData/Secondary/Seq_2/._Cell_5_3_ClkSeq_2.mat
- eLife_SourceData/Secondary/Seq_2/Cell_5_5_ClkSeq_2.mat
- __MACOSX/eLife_SourceData/Secondary/Seq_2/._Cell_5_5_ClkSeq_2.mat
- eLife_SourceData/Secondary/Seq_2/Cell_7_11_ClkSeq_2.mat
- __MACOSX/eLife_SourceData/Secondary/Seq_2/._Cell_7_11_ClkSeq_2.mat
- __MACOSX/eLife_SourceData/Secondary/._Seq_2
- eLife_SourceData/Secondary/Seq_3/
- eLife_SourceData/Secondary/Seq_3/.DS_Store
- __MACOSX/eLife_SourceData/Secondary/Seq_3/
- __MACOSX/eLife_SourceData/Secondary/Seq_3/._.DS_Store
- eLife_SourceData/Secondary/Seq_3/Cell_16_4_ClkSeq_3.mat
- __MACOSX/eLife_SourceData/Secondary/Seq_3/._Cell_16_4_ClkSeq_3.mat
- eLife_SourceData/Secondary/Seq_3/Cell_24_9_ClkSeq_3.mat
- __MACOSX/eLife_SourceData/Secondary/Seq_3/._Cell_24_9_ClkSeq_3.mat
- eLife_SourceData/Secondary/Seq_3/Cell_31_10_ClkSeq_3.mat
- __MACOSX/eLife_SourceData/Secondary/Seq_3/._Cell_31_10_ClkSeq_3.mat
- eLife_SourceData/Secondary/Seq_3/Cell_31_6_ClkSeq_3.mat
- __MACOSX/eLife_SourceData/Secondary/Seq_3/._Cell_31_6_ClkSeq_3.mat
- eLife_SourceData/Secondary/Seq_3/Cell_31_7_ClkSeq_3.mat
- __MACOSX/eLife_SourceData/Secondary/Seq_3/._Cell_31_7_ClkSeq_3.mat
- eLife_SourceData/Secondary/Seq_3/Cell_3_6_ClkSeq_3.mat
- __MACOSX/eLife_SourceData/Secondary/Seq_3/._Cell_3_6_ClkSeq_3.mat
- eLife_SourceData/Secondary/Seq_3/Cell_4_7_ClkSeq_3.mat
- __MACOSX/eLife_SourceData/Secondary/Seq_3/._Cell_4_7_ClkSeq_3.mat
- eLife_SourceData/Secondary/Seq_3/Cell_5_3_ClkSeq_3.mat
- __MACOSX/eLife_SourceData/Secondary/Seq_3/._Cell_5_3_ClkSeq_3.mat
- eLife_SourceData/Secondary/Seq_3/Cell_5_5_ClkSeq_3.mat
- __MACOSX/eLife_SourceData/Secondary/Seq_3/._Cell_5_5_ClkSeq_3.mat
- eLife_SourceData/Secondary/Seq_3/Cell_7_11_ClkSeq_3.mat
- __MACOSX/eLife_SourceData/Secondary/Seq_3/._Cell_7_11_ClkSeq_3.mat
- __MACOSX/eLife_SourceData/Secondary/._Seq_3
- eLife_SourceData/Secondary/Seq_4/
- eLife_SourceData/Secondary/Seq_4/.DS_Store
- __MACOSX/eLife_SourceData/Secondary/Seq_4/
- __MACOSX/eLife_SourceData/Secondary/Seq_4/._.DS_Store
- eLife_SourceData/Secondary/Seq_4/Cell_16_4_ClkSeq_4.mat
- __MACOSX/eLife_SourceData/Secondary/Seq_4/._Cell_16_4_ClkSeq_4.mat
- eLife_SourceData/Secondary/Seq_4/Cell_24_9_ClkSeq_4.mat
- __MACOSX/eLife_SourceData/Secondary/Seq_4/._Cell_24_9_ClkSeq_4.mat
- eLife_SourceData/Secondary/Seq_4/Cell_31_10_ClkSeq_4.mat
[truncated: 118 more entries]
