# Supplementary material for: Transformation of temporal sequences in the zebra finch auditory system
Source: eLife. 2016 Nov 29;5:e18205. doi: 10.7554/eLife.18205 (PMC5161447; doi:10.7554/eLife.18205)
Supplement: Figure 4—source data 1. — This zip file contains spike-timing data used for the ROC analysis shown in Figure 4b. Spike times of 10 different cells recorded in primary or secondary auditory areas are included in folders with corresponding names. For simple visualization of spike rasters, Matlab source code (DataLoad.m) is also provided. DOI: http://dx.doi.org/10.7554/eLife.18205.014 [file elife-18205-fig4-data1.zip › eLife_SourceData/DataLoad.m]

clear all
close all

% Load Data
load('../eLife_SourceData/Primary/Seq_1/Cell_12_6_ClkSeq_1.mat')

% Spike raster plot example
figure
hold on
for k = 1:length(cell_spktime)

    x = [cell_spktime(k);cell_spktime(k)];
    y = repmat([rec_trialinx(k)-1;rec_trialinx(k)],1,size(x,2));

    line(x,y,'color',[0 0 1],'linewidth',1)

end
hold off
ylim([min(rec_trialinx) max(rec_trialinx)])
set(gca,'YDir','reverse')
set(gca,'YTick',[])
set(gca,'xticklabel',{[]})
set(gca,'visible','off')
