# Supplementary material for: Transformation of temporal sequences in the zebra finch auditory system
Source: eLife. 2016 Nov 29;5:e18205. doi: 10.7554/eLife.18205 (PMC5161447; doi:10.7554/eLife.18205)
Supplement: Supplementary file 1. — We provide audio files of all the click sequences used in this study in .wav format. The last number of the file name corresponds to the index of click sequence. For example, Clk_Sequence_1.wav contains audio data for sequence 1. DOI: http://dx.doi.org/10.7554/eLife.18205.024 [file elife-18205-supp1.zip]

Archive with 24 entries (21 files):
- Media_files/
- Media_files/.DS_Store
- __MACOSX/
- __MACOSX/Media_files/
- __MACOSX/Media_files/._.DS_Store
- Media_files/Clk_Sequence_1.wav
- __MACOSX/Media_files/._Clk_Sequence_1.wav
- Media_files/Clk_Sequence_2.wav
- __MACOSX/Media_files/._Clk_Sequence_2.wav
- Media_files/Clk_Sequence_3.wav
- __MACOSX/Media_files/._Clk_Sequence_3.wav
- Media_files/Clk_Sequence_4.wav
- __MACOSX/Media_files/._Clk_Sequence_4.wav
- Media_files/Clk_Sequence_5.wav
- __MACOSX/Media_files/._Clk_Sequence_5.wav
- Media_files/Clk_Sequence_6.wav
- __MACOSX/Media_files/._Clk_Sequence_6.wav
- Media_files/Clk_Sequence_7.wav
- __MACOSX/Media_files/._Clk_Sequence_7.wav
- Media_files/Clk_Sequence_8.wav
- __MACOSX/Media_files/._Clk_Sequence_8.wav
- Media_files/Clk_Sequence_9.wav
- __MACOSX/Media_files/._Clk_Sequence_9.wav
- __MACOSX/._Media_files
